# Supplementary material for: The Impact of IL1B rs1143634 and DEFB1 rs11362 Variants on Periodontitis Risk in Phenylketonuria and Type 1 Diabetes Mellitus Patients in a Latvian Population
Source: Diagnostics (Basel). 2024 Jan 16;14(2):192. doi: 10.3390/diagnostics14020192 (PMC10813900; doi:10.3390/diagnostics14020192)
Supplement: Supplementary file 1 [file diagnostics-14-00192-s001.zip]

Archive with 1 entries (1 files):
- diagnostics-2788499-supplementary.pdf
